# Supplementary material for: Transcatheter Repair of Tricuspid Valve Regurgitation: A Systematic Review
Source: J Clin Med. 2024 Oct 30;13(21):6531. doi: 10.3390/jcm13216531 (PMC11546873; doi:10.3390/jcm13216531)
Supplement: Supplementary file 1 [file jcm-13-06531-s001.zip]

Archive with 1 entries (1 files):
- jcm-3214677-supplementary.pdf
